# Supplementary material for: M-Doped (M = Zn, Mn, Ni) Co-MOF-Derived Transition Metal Oxide Nanosheets on Carbon Fibers for Energy Storage Applications
Source: Nanomaterials (Basel). 2024 Nov 19;14(22):1846. doi: 10.3390/nano14221846 (PMC11597236; doi:10.3390/nano14221846)
Supplement: Supplementary file 1 [file nanomaterials-14-01846-s001.zip]

Archive with 1 entries (1 files):
- nanomaterials-3328627-supplementary.pdf
